# Supplementary material for: Do material efficiency improvements backfire?: Insights from an index decomposition analysis about the link between CO2 emissions and material use for Austria
Source: J Ind Ecol. 2020 Oct 14;25(2):511–22. doi: 10.1111/jiec.13076 (PMC8247022; doi:10.1111/jiec.13076)
Supplement: Supplementary file 2 — Supporting Information S2: This supporting information provides the results of our analysis shown in each figure in the main text of our article. [file 44498_2021_2502019_MOESM2_ESM.xlsx]

## Sheet: CoverSheet
2020 Journal of Industrial Ecology – www.wileyonlinelibrary.com/journal/jie
SUPPORTING INFORMATION FOR:
Plank, B., N. Eisenmenger, and A. Schaffartzik. 2020. Do material efficiency improvements backfire? Insights from an index decomposition analysis about the link between CO2 emissions and material use for Austria. Journal of Industrial Ecology.
This supporting information provides the results of our analysis shown in each figure in the main text of our article.

## Sheet: fig1
Data plotted in figure 1 of the main text
Development of Austrian total, domestic and imported CO2 (CF) and material footprint (MF) and GDP from 2000 to 2015, indexed for 2000=1.
Index 2000=1		2000	2001	2002	2003	2004	2005	2006	2007	2008	2009	2010	2011	2012	2013	2014	2015
Material footprint	total	1	1.01921	1.0387	1.0491	1.05372	1.11461	1.11378	1.11691	1.04267	1.0003	0.991788	1.02879	0.998658	0.99013	1.00861	0.995902
	domestic	1	1.01899	1.06302	1.0425	1.04561	1.09762	1.09743	1.10542	1.00053	0.95308	0.918284	0.9422	0.920904	0.905637	0.928995	0.914153
	imported	1	1.01984	0.970119	1.06772	1.07659	1.16253	1.15991	1.14932	1.16153	1.13349	1.19909	1.27302	1.21795	1.22843	1.23315	1.22646
Fossil fuel footprint	total	1	1.10224	0.994606	1.17302	1.08661	1.32121	1.26798	1.22209	1.04645	1.01782	0.990049	0.95999	0.950696	0.860236	0.808755	0.795116
	domestic	1	1.19192	1.06423	1.18966	1.09908	1.4024	1.35401	1.36049	1.11472	1.11342	1.02979	0.924235	0.93154	0.811135	0.765645	0.746163
	imported	1	0.998695	0.914221	1.15382	1.07221	1.22746	1.16866	1.06229	0.967627	0.907437	0.944161	1.00127	0.972814	0.916929	0.858529	0.851637
CO2 footprint	total	1	1.03475	1.0163	1.10185	1.12435	1.17453	1.14884	1.12737	1.12341	1.01981	1.10814	1.09652	1.07313	1.07372	1.01331	1.02754
	domestic	1	1.05421	1.04847	1.13906	1.17445	1.22312	1.18823	1.1478	1.14935	1.04767	1.14013	1.10981	1.09071	1.09667	1.03153	1.05726
	imported	1	0.984125	0.932616	1.00506	0.994053	1.04815	1.0464	1.07423	1.05593	0.947337	1.02495	1.06196	1.02742	1.01402	0.965942	0.950263
GDP		1	1.01395	1.03013	1.0416	1.07203	1.09709	1.13841	1.1824	1.20171	1.15134	1.1734	1.21171	1.21812	1.21986	1.22818	1.24033

## Sheet: fig2
Data plotted in figure 2 of the main text
Decomposition of the Austrian CO2 footprint (CF) change from 2000-2015, for the total CF and divided into the domestic and the imported fraction of the CF.
Unit: kt
	CF total	CF domestic	CF imported
ΔCF	2370.44	3553.82	-1183.38
economic growth effect	16766.3	11520.3	5241.32
value added structure effect	-12271.2	-10040.2	-2232.58
material footprint intensity	-2452.34	-5586.24	3219.97
emissions per material use	327.664	7659.88	-7412.09

## Sheet: fig3
Data plotted in figure 3 of the main text
Changes of total, domestic and imported CO2 (CF) and material footprint (MF ) and gross value added (GVA) for main sector aggregates in Austria from 2000-2015.
Unit: MF & CF in kt, GDP in constant mio.€
		TOTAL	Agriculture	Mining	Manufacturing	Electricity	Construction	Transport	Services
CO2 footprint	total	2370.44	-62.7906	-233.8	-1408.98	1235.41	416.093	-106.081	2530.59
	domestic	3553.82	-102.105	51.6922	-416.974	1253.5	430.708	-153.311	2490.31
	imported	-1183.38	39.3145	-285.493	-992.008	-18.0905	-14.6147	47.2291	40.2803
Material footprint	total	-892.223	785.689	12318.2	16976	534.61	-29283.1	-3767.19	1543.54
	domestic	-13799.8	268.441	14772.8	2325.84	556.96	-29182.4	-3848.43	1306.97
	imported	12907.6	517.248	-2454.6	14650.2	-22.3505	-100.693	81.238	236.57
GDP		50932.9	383.529	351.986	11374.1	-687.706	-3489.54	5492.32	37508.2

## Sheet: fig4
Data plotted in figure 4 of the main text
Decomposition of the total, domestic and imported CO2 footprint (CF) change for 5 major economic sectors/sector aggregates in Austria from 2000 – 2015.
Unit: kt
		GVA growth & structure effect	material footprint intensity	emissions per material use	ΔCF
Manufacturing	CF total	5531.35	1680.15	-8620.49	-1408.98
	CF domestic	2458.04	-1183.33	-1691.68	-416.974
	CF imported	3069.31	2856.69	-6918.01	-992.008
Construction	CF total	-1306.24	-4126.52	5848.85	416.093
	CF domestic	-1253.81	-4081.15	5765.67	430.708
	CF imported	-52.4479	24.9635	12.8697	-14.6147
Services	CF total	4341.92	-2449.67	638.334	2530.59
	CF domestic	3994.57	-2434.17	929.913	2490.31
	CF imported	345.989	-84.6833	-221.025	40.2803
Transport	CF total	-2638.86	528.327	2004.45	-106.081
	CF domestic	-2105.34	34.9623	1917.07	-153.311
	CF imported	-533.999	755.14	-173.912	47.2291
Electricity	CF total	-1728.67	2102.45	861.633	1235.41
	CF domestic	-1685.92	2077.65	861.768	1253.5
	CF imported	-42.8583	-31.4307	56.1985	-18.0905

## Sheet: fig5
Data plotted in figure 5 of the main text
Changes in the sector mix of the manufacturing and service sector aggregate for the CO2 footprint (CF), the material footprint (MF) and gross value added (GVA) from 2000 – 2015.
Manufacturing						Services
	ΔCF share	ΔMF share	ΔGVA share				ΔCF share	ΔMF share	ΔGVA share
Food, beverages & tobacco	0.0147915	-0.00266574	-0.0119382			Accomodation & food	-0.0239147	-0.00262959	-0.00649805
Textiles, wearing apparel & leather	-0.0237018	0.0123685	-0.0165056			Information & communication	0.0160353	0.0221571	0.0377087
Wood, paper products & furniture	-0.00802231	-0.00576419	-0.011332			Financial & insurance activities	0.0177226	0.0263753	0.00806887
Coke & petroleum products	0.011613	-0.0181407	-0.00279108			Real estate activities	0.0295149	-0.063161	-0.00117779
Chemicals & other n-m.m. products	0.00891568	-0.00562852	0.00823484			Professional, scientific & technical act.	0.00244826	0.0023658	-0.000316
Rubber & plastics	0.00428768	0.00724501	-0.0065098			Administration & support	0.014204	0.0241055	0.00671814
Basic metals & metal products, ex. MaE	-0.0189644	-0.0103347	-0.0619053			Public administration and defence	-0.0407944	-0.0589331	-0.0234207
MaE (incl. office & electricals)	0.0099101	0.0107453	0.0870807			Education, health & social work	0.000560914	0.0377453	-0.0132861
Communication eq. & other instruments	0.00516645	0.00998388	0			Arts, entertainment & recreation	0.01135	0.0171984	-0.00202471
Motor vehicles & transport equipment	-0.00399591	0.00219119	0.0156664			Other services	-0.0271269	-0.00522367	-0.00577242
